# Supplementary material for: Experimental Zika Virus Infection in the Pregnant Common Marmoset Induces Spontaneous Fetal Loss and Neurodevelopmental Abnormalities
Source: Sci Rep. 2018 May 1;8:6851. doi: 10.1038/s41598-018-25205-1 (PMC5931554; doi:10.1038/s41598-018-25205-1)
Supplement: Supplementary file 2 — Supplementary Table S3 [file 41598_2018_25205_MOESM2_ESM.xlsx]

## Sheet: ALL-FemaleOnlyDEGs
Gene ID	Gene name	GO Molecular processes	GO Biological Functions
C12orf49	UPF0454 protein C12orf49;C12orf49;ortholog	-	-
STAT1	Signal transducer and activator of transcription 1-alpha/beta;STAT1;ortholog	sequence-specific DNA binding transcription factor activity(GO:0003700)	JAK-STAT cascade(GO:0007259);cellular defense response(GO:0006968);immune system process(GO:0002376);mesoderm development(GO:0007498);negative regulation of apoptotic process(GO:0043066);regulation of transcription from RNA polymerase II promoter(GO:0006357)
KATNBL1	KATNB1-like protein 1;KATNBL1;ortholog	-	-
NLN	Neurolysin, mitochondrial;NLN;ortholog	metallopeptidase activity(GO:0008237)	cellular process(GO:0009987);nitrogen compound metabolic process(GO:0006807);proteolysis(GO:0006508)
NDUFA10	NADH dehydrogenase [ubiquinone] 1 alpha subcomplex subunit 10, mitochondrial;NDUFA10;ortholog	nucleotide kinase activity(GO:0019201)	purine nucleobase metabolic process(GO:0006144);pyrimidine nucleobase metabolic process(GO:0006206)
PTK7	Inactive tyrosine-protein kinase 7;PTK7;ortholog	-	anatomical structure morphogenesis(GO:0009653);cell surface receptor signaling pathway(GO:0007166);growth(GO:0040007);regulation of biological process(GO:0050789);response to stimulus(GO:0050896)
ZNF736	Zinc finger protein 736;ZNF736;ortholog	-	-
TEX14	Inactive serine/threonine-protein kinase TEX14;TEX14;ortholog	-	-
HSD17B8	Estradiol 17-beta-dehydrogenase 8;HSD17B8;ortholog	-	-
GBP5	Guanylate-binding protein 5;GBP5;ortholog	GTPase activity(GO:0003924);protein binding(GO:0005515)	response to interferon-gamma(GO:0034341)
RAD51B	DNA repair protein RAD51 homolog 2;RAD51B;ortholog	-	-
FAM104A	Protein FAM104A;FAM104A;ortholog	-	-
IQCF5	IQ domain-containing protein F5;IQCF5;ortholog	calmodulin binding(GO:0005516)	-
ZDHHC5	Palmitoyltransferase ZDHHC5;ZDHHC5;ortholog	transferase activity, transferring acyl groups(GO:0016746)	biosynthetic process(GO:0009058);cellular process(GO:0009987);protein lipidation(GO:0006497)
SLFN5	Schlafen family member 5;SLFN5;ortholog	-	-
ZNF428	Zinc finger protein 428;ZNF428;ortholog	-	-
LYZL4	Lysozyme-like protein 4;LYZL4;ortholog	-	-
SLC6A14	Sodium- and chloride-dependent neutral and basic amino acid transporter B(0+);SLC6A14;ortholog	cation transmembrane transporter activity(GO:0008324);neurotransmitter transporter activity(GO:0005326)	biological regulation(GO:0065007);neurological system process(GO:0050877);neuron-neuron synaptic transmission(GO:0007270)
LIN37	Protein lin-37 homolog;LIN37;ortholog	-	-
UBE2V1	Ubiquitin-conjugating enzyme E2 variant 1;UBE2V1;ortholog	-	-
ARMCX6	Protein ARMCX6;ARMCX6;ortholog	-	-
SYPL1	Synaptophysin-like protein 1;SYPL1;ortholog	-	-
SH3BP4	SH3 domain-binding protein 4;SH3BP4;ortholog	-	-
DNAJA3	DnaJ homolog subfamily A member 3, mitochondrial;DNAJA3;ortholog	-	-
CAMLG	Calcium signal-modulating cyclophilin ligand;CAMLG;ortholog	-	-
MSMB	Beta-microseminoprotein;MSMB;ortholog	hormone activity(GO:0005179)	-
SEC22B	Vesicle-trafficking protein SEC22b;SEC22B;ortholog	-	cellular process(GO:0009987);exocytosis(GO:0006887)
SMAD5	Mothers against decapentaplegic homolog 5;SMAD5;ortholog	sequence-specific DNA binding transcription factor activity(GO:0003700)	cellular process(GO:0009987);regulation of transcription from RNA polymerase II promoter(GO:0006357)
MOV10	Putative helicase MOV-10;MOV10;ortholog	DNA helicase activity(GO:0003678);RNA helicase activity(GO:0003724);endoribonuclease activity(GO:0004521);single-stranded DNA binding(GO:0003697)	DNA replication(GO:0006260);RNA catabolic process(GO:0006401);cell cycle(GO:0007049);mRNA splicing, via spliceosome(GO:0000398);protein metabolic process(GO:0019538);regulation of transcription from RNA polymerase II promoter(GO:0006357);tRNA metabolic process(GO:0006399)
ISL1	Insulin gene enhancer protein ISL-1;ISL1;ortholog	sequence-specific DNA binding transcription factor activity(GO:0003700)	developmental process(GO:0032502);regulation of transcription from RNA polymerase II promoter(GO:0006357)
IVNS1ABP	Influenza virus NS1A-binding protein;IVNS1ABP;ortholog	ubiquitin-protein ligase activity(GO:0004842)	cellular process(GO:0009987);cellular protein modification process(GO:0006464)
LYPD6	Ly6/PLAUR domain-containing protein 6;LYPD6;ortholog	-	-
RTN4RL1	Reticulon-4 receptor-like 1;RTN4RL1;ortholog	-	-
PIGV	GPI mannosyltransferase 2;PIGV;ortholog	transferase activity, transferring glycosyl groups(GO:0016757)	biosynthetic process(GO:0009058);cellular process(GO:0009987);phospholipid metabolic process(GO:0006644);protein lipidation(GO:0006497)
PEPD	Xaa-Pro dipeptidase;PEPD;ortholog	metallopeptidase activity(GO:0008237);sequence-specific DNA binding transcription factor activity(GO:0003700)	cellular protein modification process(GO:0006464);proteolysis(GO:0006508);translation(GO:0006412)
RAC1	Ras-related C3 botulinum toxin substrate 1;RAC1;ortholog	GTPase activity(GO:0003924);nucleotide binding(GO:0000166);pyrophosphatase activity(GO:0016462);signal transducer activity(GO:0004871)	catabolic process(GO:0009056);cell differentiation(GO:0030154);cellular component biogenesis(GO:0044085);cellular component morphogenesis(GO:0032989);intracellular signal transduction(GO:0035556);nervous system development(GO:0007399);nitrogen compound metabolic process(GO:0006807);nucleobase-containing compound metabolic process(GO:0006139);phosphate-containing compound metabolic process(GO:0006…
PRSS33	Serine protease 33;PRSS33;ortholog	serine-type peptidase activity(GO:0008236)	-
MED24	Mediator of RNA polymerase II transcription subunit 24;MED24;ortholog	RNA polymerase II transcription factor binding transcription factor activity(GO:0001076);transcription cofactor activity(GO:0003712)	biosynthetic process(GO:0009058);cellular process(GO:0009987);nitrogen compound metabolic process(GO:0006807)
JMJD8	JmjC domain-containing protein 8;JMJD8;ortholog	receptor activity(GO:0004872)	-
SFT2D1	Vesicle transport protein SFT2A;SFT2D1;ortholog	-	vesicle-mediated transport(GO:0016192)
MTFMT	Methionyl-tRNA formyltransferase, mitochondrial;MTFMT;ortholog	transferase activity(GO:0016740)	biosynthetic process(GO:0009058);cellular process(GO:0009987);cellular protein modification process(GO:0006464);nitrogen compound metabolic process(GO:0006807);tRNA metabolic process(GO:0006399);translation(GO:0006412)
NUDCD2	NudC domain-containing protein 2;NUDCD2;ortholog	protein binding(GO:0005515)	cellular process(GO:0009987);protein folding(GO:0006457)
BIRC2	Baculoviral IAP repeat-containing protein 2;BIRC2;ortholog	cysteine-type endopeptidase inhibitor activity(GO:0004869);ubiquitin-protein ligase activity(GO:0004842)	apoptotic process(GO:0006915);cellular protein modification process(GO:0006464);cytokinesis(GO:0000910);cytoskeleton organization(GO:0007010);mitosis(GO:0007067);protein complex assembly(GO:0006461);regulation of biological process(GO:0050789);response to stimulus(GO:0050896);signal transduction(GO:0007165)
TVP23C	Golgi apparatus membrane protein TVP23 homolog C;TVP23C;ortholog	-	cellular process(GO:0009987);protein localization(GO:0008104);protein transport(GO:0015031);vesicle-mediated transport(GO:0016192)
TRANK1	TPR and ankyrin repeat-containing protein 1;TRANK1;ortholog	-	-
RABGEF1	Rab5 GDP/GTP exchange factor;RABGEF1;ortholog	guanyl-nucleotide exchange factor activity(GO:0005085);protein binding(GO:0005515);small GTPase regulator activity(GO:0005083)	endocytosis(GO:0006897);intracellular protein transport(GO:0006886)
CDKN2D	Cyclin-dependent kinase 4 inhibitor D;CDKN2D;ortholog	-	-
SGSH	N-sulphoglucosamine sulphohydrolase;SGSH;ortholog	hydrolase activity(GO:0016787)	phospholipid metabolic process(GO:0006644);polysaccharide metabolic process(GO:0005976);sulfur compound metabolic process(GO:0006790)
GEMIN2	Gem-associated protein 2;GEMIN2;ortholog	-	RNA splicing, via transesterification reactions(GO:0000375);cellular component biogenesis(GO:0044085);cellular component organization(GO:0016043);cellular process(GO:0009987);mRNA splicing, via spliceosome(GO:0000398);nitrogen compound metabolic process(GO:0006807)
NDUFAF2	Mimitin, mitochondrial;NDUFAF2;ortholog	-	cellular process(GO:0009987);generation of precursor metabolites and energy(GO:0006091)
OR10D3	Putative olfactory receptor 10D3;OR10D3;ortholog	receptor activity(GO:0004872);signal transducer activity(GO:0004871)	regulation of biological process(GO:0050789);response to stimulus(GO:0050896);sensory perception of smell(GO:0007608)
GPR18	N-arachidonyl glycine receptor;GPR18;ortholog	G-protein coupled receptor activity(GO:0004930);phospholipase activity(GO:0004620);phosphoric diester hydrolase activity(GO:0008081);signal transducer activity(GO:0004871)	cellular calcium ion homeostasis(GO:0006874);intracellular signal transduction(GO:0035556);regulation of biological process(GO:0050789);regulation of catalytic activity(GO:0050790);response to stimulus(GO:0050896)
VCAN	Versican core protein;VCAN;ortholog		nervous system development(GO:0007399);single-multicellular organism process(GO:0044707);skeletal system development(GO:0001501)
ZCCHC2	Zinc finger CCHC domain-containing protein 2;ZCCHC2;ortholog	-	-
SBK2	Serine/threonine-protein kinase SBK2;SBK2;ortholog	protein binding(GO:0005515);protein kinase activity(GO:0004672);signal transducer activity(GO:0004871)	MAPK cascade(GO:0000165);apoptotic process(GO:0006915);cytokinesis(GO:0000910);regulation of catalytic activity(GO:0050790);regulation of cell cycle(GO:0051726);regulation of phosphate metabolic process(GO:0019220);response to stress(GO:0006950)
NEK9	Serine/threonine-protein kinase Nek9;NEK9;ortholog	-	-
SQLE	Squalene monooxygenase;SQLE;ortholog	oxidoreductase activity(GO:0016491)	biosynthetic process(GO:0009058);steroid metabolic process(GO:0008202)
SAYSD1	SAYSvFN domain-containing protein 1;SAYSD1;ortholog	-	-
FPGS	Folylpolyglutamate synthase, mitochondrial;FPGS;ortholog	ligase activity(GO:0016874)	biosynthetic process(GO:0009058);cellular amino acid biosynthetic process(GO:0008652);cellular process(GO:0009987);coenzyme metabolic process(GO:0006732);pteridine-containing compound metabolic process(GO:0042558)
SCUBE3	Signal peptide, CUB and EGF-like domain-containing protein 3;SCUBE3;ortholog	-	cell differentiation(GO:0030154);regulation of biological process(GO:0050789);response to stimulus(GO:0050896);signal transduction(GO:0007165)
MAN2B1	Lysosomal alpha-mannosidase;MAN2B1;ortholog	-	-
RTN4RL2	Reticulon-4 receptor-like 2;RTN4RL2;ortholog	-	-
SLC30A4	Zinc transporter 4;SLC30A4;ortholog	cation transmembrane transporter activity(GO:0008324)	cellular process(GO:0009987);homeostatic process(GO:0042592);regulation of biological process(GO:0050789);response to stimulus(GO:0050896)
TTI2	TELO2-interacting protein 2;TTI2;ortholog	-	-
FBXL15	F-box/LRR-repeat protein 15;FBXL15;ortholog	-	-
RPA3	Replication protein A 14 kDa subunit;RPA3;ortholog	-	-
MRPS10	28S ribosomal protein S10, mitochondrial;MRPS10;ortholog	-	-
WNT8B	Protein Wnt-8b;WNT8B;ortholog	receptor binding(GO:0005102)	cell differentiation(GO:0030154);cell surface receptor signaling pathway(GO:0007166);nervous system development(GO:0007399);regulation of biological process(GO:0050789);response to stimulus(GO:0050896);single-multicellular organism process(GO:0044707)
TRIM36	E3 ubiquitin-protein ligase TRIM36;TRIM36;ortholog	-	-
C11orf54	Ester hydrolase C11orf54;C11orf54;ortholog	-	-
ACP6	Lysophosphatidic acid phosphatase type 6;ACP6;ortholog	-	phospholipid metabolic process(GO:0006644)
ZNF142	Zinc finger protein 142;ZNF142;ortholog	sequence-specific DNA binding transcription factor activity(GO:0003700)	biosynthetic process(GO:0009058);cellular process(GO:0009987);nitrogen compound metabolic process(GO:0006807);regulation of nucleobase-containing compound metabolic process(GO:0019219);transcription, DNA-dependent(GO:0006351)
NLRC5	Protein NLRC5;NLRC5;ortholog	-	-
CEACAM8	Carcinoembryonic antigen-related cell adhesion molecule 8;CEACAM8;ortholog	-	-
ACTL9	Actin-like protein 9;ACTL9;ortholog	structural constituent of cytoskeleton(GO:0005200)	cell cycle(GO:0007049);endocytosis(GO:0006897);exocytosis(GO:0006887);intracellular protein transport(GO:0006886)
SLC30A5	Zinc transporter 5;SLC30A5;ortholog	-	-
SKP2	S-phase kinase-associated protein 2;SKP2;ortholog	-	-
TESC	Calcineurin B homologous protein 3;TESC;ortholog	-	-
MRP63	Ribosomal protein 63, mitochondrial;MRPL57;ortholog	-	-
PRDX2	Peroxiredoxin-2;PRDX2;ortholog	oxidoreductase activity(GO:0016491);peroxidase activity(GO:0004601)	-
CTBP2	C-terminal-binding protein 2;CTBP2;ortholog	oxidoreductase activity(GO:0016491)	-
LHFPL2	Lipoma HMGIC fusion partner-like 2 protein;LHFPL2;ortholog	-	-
PKHD1	Fibrocystin;PKHD1;ortholog	-	-
TOR1A	Torsin-1A;TOR1A;ortholog		protein folding(GO:0006457)
C2orf69	UPF0565 protein C2orf69;C2orf69;ortholog	-	-
MITD1	MIT domain-containing protein 1;MITD1;ortholog	-	-
TMED5	Transmembrane emp24 domain-containing protein 5;TMED5;ortholog	signal transducer activity(GO:0004871)	intracellular protein transport(GO:0006886);organelle organization(GO:0006996);protein localization(GO:0008104);regulation of biological process(GO:0050789);response to stimulus(GO:0050896);vesicle-mediated transport(GO:0016192)
CREB1	Cyclic AMP-responsive element-binding protein 1;CREB1;ortholog	-	ectoderm development(GO:0007398);immune system process(GO:0002376);neurological system process(GO:0050877);signal transduction(GO:0007165)
IL7R	Interleukin-7 receptor subunit alpha;IL7R;ortholog	receptor activity(GO:0004872)	cellular process(GO:0009987);response to stimulus(GO:0050896)
AGER	Advanced glycosylation end product-specific receptor;AGER;ortholog	receptor activity(GO:0004872)	cell-cell adhesion(GO:0016337);ectoderm development(GO:0007398);signal transduction(GO:0007165)
PDK3	[Pyruvate dehydrogenase (acetyl-transferring)] kinase isozyme 3, mitochondrial;PDK3;ortholog	protein kinase activity(GO:0004672)	cellular amino acid catabolic process(GO:0009063);regulation of cellular amino acid metabolic process(GO:0006521);signal transduction(GO:0007165)
ORC6	Origin recognition complex subunit 6;ORC6;ortholog	DNA replication origin binding(GO:0003688)	DNA replication(GO:0006260);biosynthetic process(GO:0009058);cellular process(GO:0009987);nitrogen compound metabolic process(GO:0006807)
NOTO	Homeobox protein notochord;NOTO;ortholog	sequence-specific DNA binding transcription factor activity(GO:0003700)	mesoderm development(GO:0007498);regulation of transcription from RNA polymerase II promoter(GO:0006357)
CCDC90B	Coiled-coil domain-containing protein 90B, mitochondrial;CCDC90B;ortholog	-	-
UPRT	Uracil phosphoribosyltransferase homolog;UPRT;ortholog	kinase activity(GO:0016301)	biosynthetic process(GO:0009058);cellular process(GO:0009987);nitrogen compound metabolic process(GO:0006807);phosphate-containing compound metabolic process(GO:0006796);pyrimidine nucleobase metabolic process(GO:0006206)
IFIT2	Interferon-induced protein with tetratricopeptide repeats 2;IFIT2;ortholog	RNA binding(GO:0003723)	-
FBXO32	F-box only protein 32;FBXO32;ortholog	-	-
TRAV18	T-cell receptor alpha variable 18 (Fragment);TRAV18;ortholog	-	immune response(GO:0006955)
MNAT1	CDK-activating kinase assembly factor MAT1;MNAT1;ortholog	protein kinase activity(GO:0004672)	DNA repair(GO:0006281);biosynthetic process(GO:0009058);nitrogen compound metabolic process(GO:0006807);regulation of catalytic activity(GO:0050790);regulation of cell cycle(GO:0051726);regulation of phosphate metabolic process(GO:0019220);regulation of transcription from RNA polymerase II promoter(GO:0006357);response to stress(GO:0006950)
AARS	Alanine--tRNA ligase, cytoplasmic;AARS;ortholog	aminoacyl-tRNA ligase activity(GO:0004812);binding(GO:0005488)	biosynthetic process(GO:0009058);cellular amino acid metabolic process(GO:0006520);cellular process(GO:0009987);nitrogen compound metabolic process(GO:0006807);tRNA aminoacylation for protein translation(GO:0006418);tRNA metabolic process(GO:0006399)
RNF213	E3 ubiquitin-protein ligase RNF213;RNF213;ortholog	ubiquitin-protein ligase activity(GO:0004842)	catabolic process(GO:0009056);cellular process(GO:0009987);cellular protein modification process(GO:0006464);proteolysis(GO:0006508)
VWA7	von Willebrand factor A domain-containing protein 7;VWA7;ortholog	-	-
USP53	Inactive ubiquitin carboxyl-terminal hydrolase 53;USP53;ortholog	ubiquitin-protein ligase activity(GO:0004842)	proteolysis(GO:0006508)
EXOC5	Exocyst complex component 5;EXOC5;ortholog		cellular process(GO:0009987);exocytosis(GO:0006887)
METTL18	Histidine protein methyltransferase 1 homolog;METTL18;ortholog	-	-
TUSC2	Tumor suppressor candidate 2;TUSC2;ortholog	-	-
KCNAB3	Voltage-gated potassium channel subunit beta-3;KCNAB3;ortholog	oxidoreductase activity(GO:0016491);voltage-gated potassium channel activity(GO:0005249)	-
HTATSF1	HIV Tat-specific factor 1;HTATSF1;ortholog	RNA binding(GO:0003723)	RNA splicing, via transesterification reactions(GO:0000375);cellular process(GO:0009987);mRNA splicing, via spliceosome(GO:0000398);nitrogen compound metabolic process(GO:0006807)
DNAJC4	DnaJ homolog subfamily C member 4;DNAJC4;ortholog	-	-
SKIDA1	SKI/DACH domain-containing protein 1;SKIDA1;ortholog	-	-
RINL	Ras and Rab interactor-like protein;RINL;ortholog	guanyl-nucleotide exchange factor activity(GO:0005085);protein binding(GO:0005515);small GTPase regulator activity(GO:0005083)	endocytosis(GO:0006897);intracellular protein transport(GO:0006886)
ASB3	Ankyrin repeat and SOCS box protein 3;ASB3;ortholog	-	-
CCNB1	G2/mitotic-specific cyclin-B1;CCNB1;ortholog	kinase activator activity(GO:0019209);protein binding(GO:0005515)	cell cycle(GO:0007049);spermatogenesis(GO:0007283)
PGAM1	Phosphoglycerate mutase 1;PGAM1;ortholog	-	-
STX18	Syntaxin-18;STX18;ortholog	-	cellular process(GO:0009987);vesicle-mediated transport(GO:0016192)
KIF24	Kinesin-like protein KIF24;KIF24;ortholog	microtubule motor activity(GO:0003777)	catabolic process(GO:0009056);cellular component movement(GO:0006928);nitrogen compound metabolic process(GO:0006807);nucleobase-containing compound metabolic process(GO:0006139);phosphate-containing compound metabolic process(GO:0006796)
CTTNBP2NL	CTTNBP2 N-terminal-like protein;CTTNBP2NL;ortholog	-	-
PLAC8L1	PLAC8-like protein 1;PLAC8L1;ortholog	-	-
MIOX	Inositol oxygenase;MIOX;ortholog	oxidoreductase activity(GO:0016491)	carbohydrate metabolic process(GO:0005975)
WNT10B	Protein Wnt-10b;WNT10B;ortholog	receptor binding(GO:0005102)	cell differentiation(GO:0030154);cell surface receptor signaling pathway(GO:0007166);nervous system development(GO:0007399);regulation of biological process(GO:0050789);response to stimulus(GO:0050896);single-multicellular organism process(GO:0044707)
RAB33B	Ras-related protein Rab-33B;RAB33B;ortholog	GTPase activity(GO:0003924);pyrophosphatase activity(GO:0016462)	catabolic process(GO:0009056);cellular component biogenesis(GO:0044085);exocytosis(GO:0006887);intracellular protein transport(GO:0006886);intracellular signal transduction(GO:0035556);nitrogen compound metabolic process(GO:0006807);nucleobase-containing compound metabolic process(GO:0006139);organelle organization(GO:0006996);phagocytosis(GO:0006909);phosphate-containing compound metabolic proce…
GALNT14	Polypeptide N-acetylgalactosaminyltransferase 14;GALNT14;ortholog	-	-
VPS4B	Vacuolar protein sorting-associated protein 4B;VPS4B;ortholog	pyrophosphatase activity(GO:0016462)	catabolic process(GO:0009056);cellular process(GO:0009987);cytoskeleton organization(GO:0007010);nitrogen compound metabolic process(GO:0006807);nucleobase-containing compound metabolic process(GO:0006139);phosphate-containing compound metabolic process(GO:0006796)
CTSW	Cathepsin W;CTSW;ortholog	cysteine-type peptidase activity(GO:0008234)	catabolic process(GO:0009056);cellular process(GO:0009987);proteolysis(GO:0006508)
ALG10	Dol-P-Glc:Glc(2)Man(9)GlcNAc(2)-PP-Dol alpha-1,2-glucosyltransferase;ALG10;ortholog	-	ion transport(GO:0006811)
DIS3L2	DIS3-like exonuclease 2;DIS3L2;ortholog	-	-
TACC1	Transforming acidic coiled-coil-containing protein 1;TACC1;ortholog	-	cellular process(GO:0009987);cytoskeleton organization(GO:0007010);nervous system development(GO:0007399);single-multicellular organism process(GO:0044707)
AGGF1	Angiogenic factor with G patch and FHA domains 1;AGGF1;ortholog	-	-
DPH7	Diphthine methyltransferase;DPH7;ortholog	-	chromatin organization(GO:0006325)
SF3A3	Splicing factor 3A subunit 3;SF3A3;ortholog	RNA binding(GO:0003723)	RNA splicing, via transesterification reactions(GO:0000375);cellular process(GO:0009987);mRNA splicing, via spliceosome(GO:0000398);nitrogen compound metabolic process(GO:0006807)
PARP9	Poly [ADP-ribose] polymerase 9;PARP9;ortholog	-	-
ZSWIM1	Zinc finger SWIM domain-containing protein 1;ZSWIM1;ortholog	-	-
TPGS2	Tubulin polyglutamylase complex subunit 2;TPGS2;ortholog	-	-
ZSWIM3	Zinc finger SWIM domain-containing protein 3;ZSWIM3;ortholog	-	-
SERPINE2	Glia-derived nexin;SERPINE2;ortholog	-	-
TOMM40L	Mitochondrial import receptor subunit TOM40B;TOMM40L;ortholog	transmembrane transporter activity(GO:0022857)	cellular process(GO:0009987);mitochondrial transport(GO:0006839);mitochondrion organization(GO:0007005);protein localization(GO:0008104);protein targeting(GO:0006605)
TMEM164	Transmembrane protein 164;TMEM164;ortholog	-	-
MRPS15	28S ribosomal protein S15, mitochondrial;MRPS15;ortholog	-	-
DNAJC17	DnaJ homolog subfamily C member 17;DNAJC17;ortholog	-	-
ENG	Endoglin;ENG;ortholog	receptor activity(GO:0004872)	cellular process(GO:0009987)
TADA2B	Transcriptional adapter 2-beta;TADA2B;ortholog	acetyltransferase activity(GO:0016407);chromatin binding(GO:0003682);transcription cofactor activity(GO:0003712)	biosynthetic process(GO:0009058);cellular process(GO:0009987);chromatin organization(GO:0006325);chromatin remodeling(GO:0006338);nitrogen compound metabolic process(GO:0006807);protein acetylation(GO:0006473);regulation of transcription from RNA polymerase II promoter(GO:0006357)
GPR152	Probable G-protein coupled receptor 152;GPR152;ortholog	G-protein coupled receptor activity(GO:0004930);signal transducer activity(GO:0004871)	regulation of biological process(GO:0050789);response to stimulus(GO:0050896)
CGRRF1	Cell growth regulator with RING finger domain protein 1;CGRRF1;ortholog	-	-
IFIT5	Interferon-induced protein with tetratricopeptide repeats 5;IFIT5;ortholog	RNA binding(GO:0003723)	-
CSTF2	Cleavage stimulation factor subunit 2;CSTF2;ortholog	mRNA binding(GO:0003729)	-
XPA	DNA repair protein complementing XP-A cells;XPA;ortholog	damaged DNA binding(GO:0003684)	DNA repair(GO:0006281);cellular process(GO:0009987);nitrogen compound metabolic process(GO:0006807);organelle organization(GO:0006996);response to stress(GO:0006950)
MRTO4	mRNA turnover protein 4 homolog;MRTO4;ortholog	-	RNA catabolic process(GO:0006401);catabolic process(GO:0009056);cellular component biogenesis(GO:0044085);nitrogen compound metabolic process(GO:0006807);organelle organization(GO:0006996);rRNA metabolic process(GO:0016072)
SYNE2	Nesprin-2;SYNE2;ortholog	-	-
TMEM127	Transmembrane protein 127;TMEM127;ortholog	-	-
ARMC7	Armadillo repeat-containing protein 7;ARMC7;ortholog	-	-
NOD2	Nucleotide-binding oligomerization domain-containing protein 2;NOD2;ortholog	-	-
EPHB2	Ephrin type-B receptor 2;EPHB2;ortholog	protein binding(GO:0005515);signal transducer activity(GO:0004871);transmembrane receptor protein tyrosine kinase activity(GO:0004714)	MAPK cascade(GO:0000165);cell differentiation(GO:0030154);negative regulation of apoptotic process(GO:0043066);regulation of catalytic activity(GO:0050790);regulation of phosphate metabolic process(GO:0019220);response to stimulus(GO:0050896);single-multicellular organism process(GO:0044707);transmembrane receptor protein tyrosine kinase signaling pathway(GO:0007169)
DUSP12	Dual specificity protein phosphatase 12;DUSP12;ortholog	-	-
FAM170B	Protein FAM170B;FAM170B;ortholog	-	-
SIGMAR1	Sigma non-opioid intracellular receptor 1;SIGMAR1;ortholog	-	-
ICOSLG	ICOS ligand;ICOSLG;ortholog	receptor binding(GO:0005102)	cell surface receptor signaling pathway(GO:0007166);cytokine production(GO:0001816);immune response(GO:0006955);regulation of biological process(GO:0050789)
WNT2B	Protein Wnt-2b;WNT2B;ortholog	receptor binding(GO:0005102)	cell differentiation(GO:0030154);cell surface receptor signaling pathway(GO:0007166);nervous system development(GO:0007399);regulation of biological process(GO:0050789);response to stimulus(GO:0050896);single-multicellular organism process(GO:0044707)
WDR61	WD repeat-containing protein 61;WDR61;ortholog	-	-
MSH2	DNA mismatch repair protein Msh2;MSH2;ortholog	damaged DNA binding(GO:0003684);double-stranded DNA binding(GO:0003690);pyrophosphatase activity(GO:0016462)	DNA recombination(GO:0006310);DNA repair(GO:0006281);catabolic process(GO:0009056);meiosis(GO:0007126);nitrogen compound metabolic process(GO:0006807);organelle organization(GO:0006996);phosphate-containing compound metabolic process(GO:0006796);regulation of cell cycle(GO:0051726);regulation of nucleobase-containing compound metabolic process(GO:0019219);reproduction(GO:0000003);response to stre…
B3GALT6	Beta-1,3-galactosyltransferase 6;B3GALT6;ortholog	transferase activity, transferring glycosyl groups(GO:0016757)	biosynthetic process(GO:0009058);carbohydrate metabolic process(GO:0005975);cellular process(GO:0009987);protein glycosylation(GO:0006486)
UCHL1	Ubiquitin carboxyl-terminal hydrolase isozyme L1;UCHL1;ortholog	cysteine-type peptidase activity(GO:0008234)	cellular process(GO:0009987);cellular protein modification process(GO:0006464)
TBP	TATA-box-binding protein;TBP;ortholog	sequence-specific DNA binding transcription factor activity(GO:0003700)	transcription initiation from RNA polymerase II promoter(GO:0006367)
KIAA1462	Junctional protein associated with coronary artery disease;KIAA1462;ortholog	-	-
ASNSD1	Asparagine synthetase domain-containing protein 1;ASNSD1;ortholog	-	-
TRMT5	tRNA (guanine(37)-N1)-methyltransferase;TRMT5;ortholog	methyltransferase activity(GO:0008168)	-
CENPJ	Centromere protein J;CENPJ;ortholog	receptor activity(GO:0004872);transferase activity(GO:0016740)	spermatogenesis(GO:0007283)
PHACTR1	Phosphatase and actin regulator 1;PHACTR1;ortholog	phosphatase regulator activity(GO:0019208);protein binding(GO:0005515)	anatomical structure morphogenesis(GO:0009653);cellular process(GO:0009987);neurological system process(GO:0050877)
XK	Membrane transport protein XK;XK;ortholog	-	-
IDUA	Alpha-L-iduronidase;IDUA;ortholog	hydrolase activity, hydrolyzing O-glycosyl compounds(GO:0004553)
CACNA2D1	Voltage-dependent calcium channel subunit alpha-2/delta-1;CACNA2D1;ortholog	-	-
MRPL2	39S ribosomal protein L2, mitochondrial;MRPL2;ortholog	structural constituent of ribosome(GO:0003735)	biosynthetic process(GO:0009058);cellular process(GO:0009987);mitochondrial translation(GO:0032543)
NECTIN1	Nectin-1;NECTIN1;ortholog	-	-
CENPQ	Centromere protein Q;CENPQ;ortholog	-	-
APOL6	Apolipoprotein L6;APOL6;ortholog	lipid binding(GO:0008289)
YTHDF2	YTH domain-containing family protein 2;YTHDF2;ortholog	-	-
NXPE1	NXPE family member 1;NXPE1;ortholog	-	-
SPATA20	Spermatogenesis-associated protein 20;SPATA20;ortholog	-	-
IFI16	Gamma-interferon-inducible protein 16;IFI16;ortholog	sequence-specific DNA binding transcription factor activity(GO:0003700)	regulation of transcription from RNA polymerase II promoter(GO:0006357);response to stimulus(GO:0050896)
TMEM185B	Transmembrane protein 185B;TMEM185B;ortholog	-	-
ADORA1	Adenosine receptor A1;ADORA1;ortholog	G-protein coupled receptor activity(GO:0004930)
SIGLEC15	Sialic acid-binding Ig-like lectin 15;SIGLEC15;ortholog	-	-
ALG8	Probable dolichyl pyrophosphate Glc1Man9GlcNAc2 alpha-1,3-glucosyltransferase;ALG8;ortholog	transferase activity, transferring glycosyl groups(GO:0016757)	biosynthetic process(GO:0009058);carbohydrate metabolic process(GO:0005975);cellular process(GO:0009987);lipid metabolic process(GO:0006629);protein glycosylation(GO:0006486)
HRASLS2	HRAS-like suppressor 2;HRASLS2;ortholog	-	-
HIBADH	3-hydroxyisobutyrate dehydrogenase, mitochondrial;HIBADH;ortholog	oxidoreductase activity(GO:0016491)
LVRN	Aminopeptidase Q;LVRN;ortholog	-	-
SEPSECS	O-phosphoseryl-tRNA(Sec) selenium transferase;SEPSECS;ortholog	-	-
TASP1	Threonine aspartase 1;TASP1;ortholog	peptidase activity(GO:0008233)	cellular amino acid catabolic process(GO:0009063);proteolysis(GO:0006508)
BARHL1	BarH-like 1 homeobox protein;BARHL1;ortholog	sequence-specific DNA binding RNA polymerase II transcription factor activity(GO:0000981)	biosynthetic process(GO:0009058);cellular process(GO:0009987);nervous system development(GO:0007399);nitrogen compound metabolic process(GO:0006807);single-multicellular organism process(GO:0044707)
ARL4D	ADP-ribosylation factor-like protein 4D;ARL4D;ortholog	-	G-protein coupled receptor signaling pathway(GO:0007186)
EIF2AK2	Interferon-induced, double-stranded RNA-activated protein kinase;EIF2AK2;ortholog	protein kinase activity(GO:0004672)	immune system process(GO:0002376);mitosis(GO:0007067);response to stress(GO:0006950);translation(GO:0006412)
TBX18	T-box transcription factor TBX18;TBX18;ortholog	sequence-specific DNA binding transcription factor activity(GO:0003700)	regulation of transcription from RNA polymerase II promoter(GO:0006357)
PARP14	Poly [ADP-ribose] polymerase 14;PARP14;ortholog	-	-
NNT	NAD(P) transhydrogenase, mitochondrial;NNT;ortholog	nucleotide binding(GO:0000166);oxidoreductase activity(GO:0016491)	cellular process(GO:0009987);coenzyme metabolic process(GO:0006732);nitrogen compound metabolic process(GO:0006807);nucleobase-containing compound metabolic process(GO:0006139);phosphate-containing compound metabolic process(GO:0006796)
PDCD4	Programmed cell death protein 4;PDCD4;ortholog	-	-
CHIC2	Cysteine-rich hydrophobic domain-containing protein 2;CHIC2;ortholog	-	-
PDGFRB	Platelet-derived growth factor receptor beta;PDGFRB;ortholog	protein binding(GO:0005515);signal transducer activity(GO:0004871);transmembrane receptor protein tyrosine kinase activity(GO:0004714)	MAPK cascade(GO:0000165);cell differentiation(GO:0030154);negative regulation of apoptotic process(GO:0043066);regulation of catalytic activity(GO:0050790);regulation of phosphate metabolic process(GO:0019220);response to stimulus(GO:0050896);single-multicellular organism process(GO:0044707)
EAF1	ELL-associated factor 1;EAF1;ortholog	-	-
TIGD5	Tigger transposable element-derived protein 5;TIGD5;ortholog	-	-
MTRF1	Peptide chain release factor 1, mitochondrial;MTRF1;ortholog	-	biosynthetic process(GO:0009058);cellular process(GO:0009987);mitochondrial translation(GO:0032543)
MRPS16	28S ribosomal protein S16, mitochondrial;MRPS16;ortholog	structural constituent of ribosome(GO:0003735)	biosynthetic process(GO:0009058);cellular process(GO:0009987);mitochondrial translation(GO:0032543)
HOXA7	Homeobox protein Hox-A7;HOXA7;ortholog	sequence-specific DNA binding transcription factor activity(GO:0003700)	regulation of transcription from RNA polymerase II promoter(GO:0006357)
RGS3	Regulator of G-protein signaling 3;RGS3;ortholog	-	-
ARL6	ADP-ribosylation factor-like protein 6;ARL6;ortholog	-	-
COL25A1	Collagen alpha-1(XXV) chain;COL25A1;ortholog	-	-
SLC9A7	Sodium/hydrogen exchanger 7;SLC9A7;ortholog	cation transmembrane transporter activity(GO:0008324);hydrogen ion transmembrane transporter activity(GO:0015078)	cellular process(GO:0009987);homeostatic process(GO:0042592)
CCNT2	Cyclin-T2;CCNT2;ortholog	kinase regulator activity(GO:0019207);protein kinase activity(GO:0004672)	biosynthetic process(GO:0009058);nitrogen compound metabolic process(GO:0006807);regulation of cell cycle(GO:0051726);regulation of phosphate metabolic process(GO:0019220);regulation of transcription from RNA polymerase II promoter(GO:0006357)
GPR62	Probable G-protein coupled receptor 62;GPR62;ortholog	receptor activity(GO:0004872)	cellular process(GO:0009987)
FAM92B	Protein FAM92B;FAM92B;ortholog	-	-
THUMPD2	THUMP domain-containing protein 2;THUMPD2;ortholog	RNA methyltransferase activity(GO:0008173)	cellular process(GO:0009987);nitrogen compound metabolic process(GO:0006807);tRNA metabolic process(GO:0006399)
NCDN	Neurochondrin;NCDN;ortholog	-	-
LIMK2	LIM domain kinase 2;LIMK2;ortholog	-	-
LY96	Lymphocyte antigen 96;LY96;ortholog	-	-
MUT	Methylmalonyl-CoA mutase, mitochondrial;MUT;ortholog	intramolecular transferase activity(GO:0016866)	-
ZNF330	Zinc finger protein 330;ZNF330;ortholog	-	-
CHCHD2	Coiled-coil-helix-coiled-coil-helix domain-containing protein 2;CHCHD2;ortholog	-	cellular process(GO:0009987);mitochondrion organization(GO:0007005)
RERE	Arginine-glutamic acid dipeptide repeats protein;RERE;ortholog	DNA binding(GO:0003677);RNA polymerase II transcription factor binding transcription factor activity(GO:0001076);transcription cofactor activity(GO:0003712)	biosynthetic process(GO:0009058);cellular process(GO:0009987);nitrogen compound metabolic process(GO:0006807)
SPATS2	Spermatogenesis-associated serine-rich protein 2;SPATS2;ortholog	-	-
PJA1	E3 ubiquitin-protein ligase Praja-1;PJA1;ortholog		cellular process(GO:0009987);cellular protein modification process(GO:0006464)
TRPV6	Transient receptor potential cation channel subfamily V member 6;TRPV6;ortholog	cation channel activity(GO:0005261)	cellular process(GO:0009987)
UBE2M	NEDD8-conjugating enzyme Ubc12;UBE2M;ortholog	-	-
MID1	E3 ubiquitin-protein ligase Midline-1;MID1;ortholog	-	-
PARP15	Poly [ADP-ribose] polymerase 15;PARP15;ortholog	-	-
EPOR	Erythropoietin receptor;EPOR;ortholog	receptor activity(GO:0004872)	cellular process(GO:0009987);response to stimulus(GO:0050896)
TM2D3	TM2 domain-containing protein 3;TM2D3;ortholog	-	-
PCGF1	Polycomb group RING finger protein 1;PCGF1;ortholog		regulation of transcription from RNA polymerase II promoter(GO:0006357)
GPATCH11	G patch domain-containing protein 11;GPATCH11;ortholog	-	-
TMEM106C	Transmembrane protein 106C;TMEM106C;ortholog	-	-
MRPL2	39S ribosomal protein L37, mitochondrial;MRPL37;ortholog	-	-
NFKB2	Nuclear factor NF-kappa-B p100 subunit;NFKB2;ortholog	-	-
MBLAC2	Metallo-beta-lactamase domain-containing protein 2;MBLAC2;ortholog	hydrolase activity(GO:0016787)	response to toxic substance(GO:0009636)
CAGE1	Cancer-associated gene 1 protein;CAGE1;ortholog	-	-
RPL7L1	60S ribosomal protein L7-like 1;RPL7L1;ortholog	structural constituent of ribosome(GO:0003735)	biosynthetic process(GO:0009058);cellular component biogenesis(GO:0044085);cellular process(GO:0009987);nitrogen compound metabolic process(GO:0006807);rRNA metabolic process(GO:0016072);translation(GO:0006412)
UBE2D4	Ubiquitin-conjugating enzyme E2 D4;UBE2D4;ortholog	ligase activity(GO:0016874)	apoptotic process(GO:0006915);cellular protein modification process(GO:0006464)
KCNAB1	Voltage-gated potassium channel subunit beta-1;KCNAB1;ortholog	oxidoreductase activity(GO:0016491);voltage-gated potassium channel activity(GO:0005249)
TRAT1	T-cell receptor-associated transmembrane adapter 1;TRAT1;ortholog	-	-
TRIM26	Tripartite motif-containing protein 26;TRIM26;ortholog	-	-
GAS2L2	GAS2-like protein 2;GAS2L2;ortholog	-	-
CRTC2	CREB-regulated transcription coactivator 2;CRTC2;ortholog	transcription cofactor activity(GO:0003712)	biosynthetic process(GO:0009058);cellular process(GO:0009987);nitrogen compound metabolic process(GO:0006807);regulation of sequence-specific DNA binding transcription factor activity(GO:0051090);regulation of transcription from RNA polymerase II promoter(GO:0006357)

## Sheet: D2_FemaleOnlyDEGs
Gene ID	Gene name	GO Molecular processes	GO Biological Functions
C12orf49	UPF0454 protein C12orf49;C12orf49;ortholog	-	-
STAT1	Signal transducer and activator of transcription 1-alpha/beta;STAT1;ortholog	sequence-specific DNA binding transcription factor activity(GO:0003700)	JAK-STAT cascade(GO:0007259);cellular defense response(GO:0006968);immune system process(GO:0002376);mesoderm development(GO:0007498);negative regulation of apoptotic process(GO:0043066);regulation of transcription from RNA polymerase II promoter(GO:0006357)
KATNBL1	KATNB1-like protein 1;KATNBL1;ortholog	-	-
NLN	Neurolysin, mitochondrial;NLN;ortholog	metallopeptidase activity(GO:0008237)	cellular process(GO:0009987);nitrogen compound metabolic process(GO:0006807);proteolysis(GO:0006508)
NDUFA10	NADH dehydrogenase [ubiquinone] 1 alpha subcomplex subunit 10, mitochondrial;NDUFA10;ortholog	nucleotide kinase activity(GO:0019201)	purine nucleobase metabolic process(GO:0006144);pyrimidine nucleobase metabolic process(GO:0006206)
PTK7	Inactive tyrosine-protein kinase 7;PTK7;ortholog	-	anatomical structure morphogenesis(GO:0009653);cell surface receptor signaling pathway(GO:0007166);growth(GO:0040007);regulation of biological process(GO:0050789);response to stimulus(GO:0050896)
ZNF736	Zinc finger protein 736;ZNF736;ortholog	-	-
TEX14	Inactive serine/threonine-protein kinase TEX14;TEX14;ortholog	-	-
HSD17B8	Estradiol 17-beta-dehydrogenase 8;HSD17B8;ortholog	-	-
FAM104A	Protein FAM104A;FAM104A;ortholog	-	-
RAD51B	DNA repair protein RAD51 homolog 2;RAD51B;ortholog	-	-
IQCF5	IQ domain-containing protein F5;IQCF5;ortholog	calmodulin binding(GO:0005516)
ZDHHC5	Palmitoyltransferase ZDHHC5;ZDHHC5;ortholog	transferase activity, transferring acyl groups(GO:0016746)	biosynthetic process(GO:0009058);cellular process(GO:0009987);protein lipidation(GO:0006497)
ZNF428	Zinc finger protein 428;ZNF428;ortholog	-	-
LYZL4	Lysozyme-like protein 4;LYZL4;ortholog	-	-
SLC6A14	Sodium- and chloride-dependent neutral and basic amino acid transporter B(0+);SLC6A14;ortholog	cation transmembrane transporter activity(GO:0008324);neurotransmitter transporter activity(GO:0005326)	biological regulation(GO:0065007);neurological system process(GO:0050877);neuron-neuron synaptic transmission(GO:0007270)
LIN37	Protein lin-37 homolog;LIN37;ortholog	-	-
UBE2V1	Ubiquitin-conjugating enzyme E2 variant 1;UBE2V1;ortholog	-	-
ARMCX6	Protein ARMCX6;ARMCX6;ortholog	-	-
SYPL1	Synaptophysin-like protein 1;SYPL1;ortholog	-	-
SH3BP4	SH3 domain-binding protein 4;SH3BP4;ortholog	-	-
DNAJA3	DnaJ homolog subfamily A member 3, mitochondrial;DNAJA3;ortholog	-	-
DDX60	Probable ATP-dependent RNA helicase DDX60;DDX60;ortholog	-	-
CAMLG	Calcium signal-modulating cyclophilin ligand;CAMLG;ortholog	-	-
MSMB	Beta-microseminoprotein;MSMB;ortholog	hormone activity(GO:0005179)
SEC22B	Vesicle-trafficking protein SEC22b;SEC22B;ortholog	-	cellular process(GO:0009987);exocytosis(GO:0006887)
SMAD5	Mothers against decapentaplegic homolog 5;SMAD5;ortholog	sequence-specific DNA binding transcription factor activity(GO:0003700)	cellular process(GO:0009987);regulation of transcription from RNA polymerase II promoter(GO:0006357)
ISL1	Insulin gene enhancer protein ISL-1;ISL1;ortholog	sequence-specific DNA binding transcription factor activity(GO:0003700)	developmental process(GO:0032502);regulation of transcription from RNA polymerase II promoter(GO:0006357)
IVNS1ABP	Influenza virus NS1A-binding protein;IVNS1ABP;ortholog	ubiquitin-protein ligase activity(GO:0004842)	cellular process(GO:0009987);cellular protein modification process(GO:0006464)
RTN4RL1	Reticulon-4 receptor-like 1;RTN4RL1;ortholog	-	-
PIGV	GPI mannosyltransferase 2;PIGV;ortholog	transferase activity, transferring glycosyl groups(GO:0016757)	biosynthetic process(GO:0009058);cellular process(GO:0009987);phospholipid metabolic process(GO:0006644);protein lipidation(GO:0006497)
PEPD	Xaa-Pro dipeptidase;PEPD;ortholog	metallopeptidase activity(GO:0008237);sequence-specific DNA binding transcription factor activity(GO:0003700)	cellular protein modification process(GO:0006464);proteolysis(GO:0006508);translation(GO:0006412)
RAC1	Ras-related C3 botulinum toxin substrate 1;RAC1;ortholog	GTPase activity(GO:0003924);nucleotide binding(GO:0000166);pyrophosphatase activity(GO:0016462);signal transducer activity(GO:0004871)	catabolic process(GO:0009056);cell differentiation(GO:0030154);cellular component biogenesis(GO:0044085);cellular component morphogenesis(GO:0032989);intracellular signal transduction(GO:0035556);nervous system development(GO:0007399);nitrogen compound metabolic process(GO:0006807);nucleobase-containing compound metabolic process(GO:0006139);phosphate-containing compound metabolic process(GO:0006…
PRSS33	Serine protease 33;PRSS33;ortholog	serine-type peptidase activity(GO:0008236)	-
MED24	Mediator of RNA polymerase II transcription subunit 24;MED24;ortholog	RNA polymerase II transcription factor binding transcription factor activity(GO:0001076);transcription cofactor activity(GO:0003712)	biosynthetic process(GO:0009058);cellular process(GO:0009987);nitrogen compound metabolic process(GO:0006807)
JMJD8	JmjC domain-containing protein 8;JMJD8;ortholog	receptor activity(GO:0004872)	-
SFT2D1	Vesicle transport protein SFT2A;SFT2D1;ortholog	-	vesicle-mediated transport(GO:0016192)
MTFMT	Methionyl-tRNA formyltransferase, mitochondrial;MTFMT;ortholog	transferase activity(GO:0016740)	biosynthetic process(GO:0009058);cellular process(GO:0009987);cellular protein modification process(GO:0006464);nitrogen compound metabolic process(GO:0006807);tRNA metabolic process(GO:0006399);translation(GO:0006412)
NUDCD2	NudC domain-containing protein 2;NUDCD2;ortholog	protein binding(GO:0005515)	cellular process(GO:0009987);protein folding(GO:0006457)
BIRC2	Baculoviral IAP repeat-containing protein 2;BIRC2;ortholog	cysteine-type endopeptidase inhibitor activity(GO:0004869);ubiquitin-protein ligase activity(GO:0004842)	apoptotic process(GO:0006915);cellular protein modification process(GO:0006464);cytokinesis(GO:0000910);cytoskeleton organization(GO:0007010);mitosis(GO:0007067);protein complex assembly(GO:0006461);regulation of biological process(GO:0050789);response to stimulus(GO:0050896);signal transduction(GO:0007165)
TVP23C	Golgi apparatus membrane protein TVP23 homolog C;TVP23C;ortholog	-	cellular process(GO:0009987);protein localization(GO:0008104);protein transport(GO:0015031);vesicle-mediated transport(GO:0016192)
DDX58	Probable ATP-dependent RNA helicase DDX58;DDX58;ortholog	-	-
RABGEF1	Rab5 GDP/GTP exchange factor;RABGEF1;ortholog	guanyl-nucleotide exchange factor activity(GO:0005085);protein binding(GO:0005515);small GTPase regulator activity(GO:0005083)	endocytosis(GO:0006897);intracellular protein transport(GO:0006886)
CDKN2D	Cyclin-dependent kinase 4 inhibitor D;CDKN2D;ortholog	-	-
SGSH	N-sulphoglucosamine sulphohydrolase;SGSH;ortholog	hydrolase activity(GO:0016787)	phospholipid metabolic process(GO:0006644);polysaccharide metabolic process(GO:0005976);sulfur compound metabolic process(GO:0006790)
GEMIN2	Gem-associated protein 2;GEMIN2;ortholog	-	RNA splicing, via transesterification reactions(GO:0000375);cellular component biogenesis(GO:0044085);cellular component organization(GO:0016043);cellular process(GO:0009987);mRNA splicing, via spliceosome(GO:0000398);nitrogen compound metabolic process(GO:0006807)
NDUFAF2	Mimitin, mitochondrial;NDUFAF2;ortholog	-	cellular process(GO:0009987);generation of precursor metabolites and energy(GO:0006091)
GPR18	N-arachidonyl glycine receptor;GPR18;ortholog	G-protein coupled receptor activity(GO:0004930);phospholipase activity(GO:0004620);phosphoric diester hydrolase activity(GO:0008081);signal transducer activity(GO:0004871)	cellular calcium ion homeostasis(GO:0006874);intracellular signal transduction(GO:0035556);regulation of biological process(GO:0050789);regulation of catalytic activity(GO:0050790);response to stimulus(GO:0050896)
OR10D3	Putative olfactory receptor 10D3;OR10D3;ortholog	receptor activity(GO:0004872);signal transducer activity(GO:0004871)	regulation of biological process(GO:0050789);response to stimulus(GO:0050896);sensory perception of smell(GO:0007608)
ZCCHC2	Zinc finger CCHC domain-containing protein 2;ZCCHC2;ortholog	-	-
SBK2	Serine/threonine-protein kinase SBK2;SBK2;ortholog	protein binding(GO:0005515);protein kinase activity(GO:0004672);signal transducer activity(GO:0004871)	MAPK cascade(GO:0000165);apoptotic process(GO:0006915);cytokinesis(GO:0000910);regulation of catalytic activity(GO:0050790);regulation of cell cycle(GO:0051726);regulation of phosphate metabolic process(GO:0019220);response to stress(GO:0006950)
NEK9	Serine/threonine-protein kinase Nek9;NEK9;ortholog	-	-
SQLE	Squalene monooxygenase;SQLE;ortholog	oxidoreductase activity(GO:0016491)	biosynthetic process(GO:0009058);steroid metabolic process(GO:0008202)
SAYSD1	SAYSvFN domain-containing protein 1;SAYSD1;ortholog	-	-
FPGS	Folylpolyglutamate synthase, mitochondrial;FPGS;ortholog	ligase activity(GO:0016874)	biosynthetic process(GO:0009058);cellular amino acid biosynthetic process(GO:0008652);cellular process(GO:0009987);coenzyme metabolic process(GO:0006732);pteridine-containing compound metabolic process(GO:0042558)
SCUBE3	Signal peptide, CUB and EGF-like domain-containing protein 3;SCUBE3;ortholog	-	cell differentiation(GO:0030154);regulation of biological process(GO:0050789);response to stimulus(GO:0050896);signal transduction(GO:0007165)
MAN2B1	Lysosomal alpha-mannosidase;MAN2B1;ortholog	-	-
RTN4RL2	Reticulon-4 receptor-like 2;RTN4RL2;ortholog	-	-
SLC30A4	Zinc transporter 4;SLC30A4;ortholog	cation transmembrane transporter activity(GO:0008324)	cellular process(GO:0009987);homeostatic process(GO:0042592);regulation of biological process(GO:0050789);response to stimulus(GO:0050896)
TTI2	TELO2-interacting protein 2;TTI2;ortholog	-	-
FBXL15	F-box/LRR-repeat protein 15;FBXL15;ortholog	-	-
RPA3	Replication protein A 14 kDa subunit;RPA3;ortholog	-	-
WNT8B	Protein Wnt-8b;WNT8B;ortholog	receptor binding(GO:0005102)	cell differentiation(GO:0030154);cell surface receptor signaling pathway(GO:0007166);nervous system development(GO:0007399);regulation of biological process(GO:0050789);response to stimulus(GO:0050896);single-multicellular organism process(GO:0044707)
MRPS10	28S ribosomal protein S10, mitochondrial;MRPS10;ortholog	-	-
TRIM36	E3 ubiquitin-protein ligase TRIM36;TRIM36;ortholog	-	-
C11orf54	Ester hydrolase C11orf54;C11orf54;ortholog	-	-
ACP6	Lysophosphatidic acid phosphatase type 6;ACP6;ortholog	-	phospholipid metabolic process(GO:0006644)
ZNF142	Zinc finger protein 142;ZNF142;ortholog	sequence-specific DNA binding transcription factor activity(GO:0003700)	biosynthetic process(GO:0009058);cellular process(GO:0009987);nitrogen compound metabolic process(GO:0006807);regulation of nucleobase-containing compound metabolic process(GO:0019219);transcription, DNA-dependent(GO:0006351)
CEACAM8	Carcinoembryonic antigen-related cell adhesion molecule 8;CEACAM8;ortholog	-	-
ACTL9	Actin-like protein 9;ACTL9;ortholog	structural constituent of cytoskeleton(GO:0005200)	cell cycle(GO:0007049);endocytosis(GO:0006897);exocytosis(GO:0006887);intracellular protein transport(GO:0006886)
SLC30A5	Zinc transporter 5;SLC30A5;ortholog	-	-
SKP2	S-phase kinase-associated protein 2;SKP2;ortholog	-	-
TESC	Calcineurin B homologous protein 3;TESC;ortholog	-	-
MRP63	Ribosomal protein 63, mitochondrial;MRPL57;ortholog	-	-
PRDX2	Peroxiredoxin-2;PRDX2;ortholog	oxidoreductase activity(GO:0016491);peroxidase activity(GO:0004601)	-
CTBP2	C-terminal-binding protein 2;CTBP2;ortholog	oxidoreductase activity(GO:0016491)	-
LHFPL2	Lipoma HMGIC fusion partner-like 2 protein;LHFPL2;ortholog	-	-
TOR1A	Torsin-1A;TOR1A;ortholog		protein folding(GO:0006457)
C2orf69	UPF0565 protein C2orf69;C2orf69;ortholog	-	-
MITD1	MIT domain-containing protein 1;MITD1;ortholog	-	-
TMED5	Transmembrane emp24 domain-containing protein 5;TMED5;ortholog	signal transducer activity(GO:0004871)	intracellular protein transport(GO:0006886);organelle organization(GO:0006996);protein localization(GO:0008104);regulation of biological process(GO:0050789);response to stimulus(GO:0050896);vesicle-mediated transport(GO:0016192)
CREB1	Cyclic AMP-responsive element-binding protein 1;CREB1;ortholog	-	ectoderm development(GO:0007398);immune system process(GO:0002376);neurological system process(GO:0050877);signal transduction(GO:0007165)
AGER	Advanced glycosylation end product-specific receptor;AGER;ortholog	receptor activity(GO:0004872)	cell-cell adhesion(GO:0016337);ectoderm development(GO:0007398);signal transduction(GO:0007165)
PDK3	[Pyruvate dehydrogenase (acetyl-transferring)] kinase isozyme 3, mitochondrial;PDK3;ortholog	protein kinase activity(GO:0004672)	cellular amino acid catabolic process(GO:0009063);regulation of cellular amino acid metabolic process(GO:0006521);signal transduction(GO:0007165)
ORC6	Origin recognition complex subunit 6;ORC6;ortholog	DNA replication origin binding(GO:0003688)	DNA replication(GO:0006260);biosynthetic process(GO:0009058);cellular process(GO:0009987);nitrogen compound metabolic process(GO:0006807)
NOTO	Homeobox protein notochord;NOTO;ortholog	sequence-specific DNA binding transcription factor activity(GO:0003700)	mesoderm development(GO:0007498);regulation of transcription from RNA polymerase II promoter(GO:0006357)
CCDC90B	Coiled-coil domain-containing protein 90B, mitochondrial;CCDC90B;ortholog	-	-
UPRT	Uracil phosphoribosyltransferase homolog;UPRT;ortholog	kinase activity(GO:0016301)	biosynthetic process(GO:0009058);cellular process(GO:0009987);nitrogen compound metabolic process(GO:0006807);phosphate-containing compound metabolic process(GO:0006796);pyrimidine nucleobase metabolic process(GO:0006206)
FBXO32	F-box only protein 32;FBXO32;ortholog	-	-
TRAV18	T-cell receptor alpha variable 18 (Fragment);TRAV18;ortholog	-	immune response(GO:0006955)
MNAT1	CDK-activating kinase assembly factor MAT1;MNAT1;ortholog	protein kinase activity(GO:0004672)	DNA repair(GO:0006281);biosynthetic process(GO:0009058);nitrogen compound metabolic process(GO:0006807);regulation of catalytic activity(GO:0050790);regulation of cell cycle(GO:0051726);regulation of phosphate metabolic process(GO:0019220);regulation of transcription from RNA polymerase II promoter(GO:0006357);response to stress(GO:0006950)
AARS	Alanine--tRNA ligase, cytoplasmic;AARS;ortholog	aminoacyl-tRNA ligase activity(GO:0004812);binding(GO:0005488)	biosynthetic process(GO:0009058);cellular amino acid metabolic process(GO:0006520);cellular process(GO:0009987);nitrogen compound metabolic process(GO:0006807);tRNA aminoacylation for protein translation(GO:0006418);tRNA metabolic process(GO:0006399)
RNF213	E3 ubiquitin-protein ligase RNF213;RNF213;ortholog	ubiquitin-protein ligase activity(GO:0004842)	catabolic process(GO:0009056);cellular process(GO:0009987);cellular protein modification process(GO:0006464);proteolysis(GO:0006508)
VWA7	von Willebrand factor A domain-containing protein 7;VWA7;ortholog	-	-
USP53	Inactive ubiquitin carboxyl-terminal hydrolase 53;USP53;ortholog	ubiquitin-protein ligase activity(GO:0004842)	proteolysis(GO:0006508)
EXOC5	Exocyst complex component 5;EXOC5;ortholog	-	cellular process(GO:0009987);exocytosis(GO:0006887)
METTL18	Histidine protein methyltransferase 1 homolog;METTL18;ortholog	-	-
TUSC2	Tumor suppressor candidate 2;TUSC2;ortholog	-	-
KCNAB3	Voltage-gated potassium channel subunit beta-3;KCNAB3;ortholog	oxidoreductase activity(GO:0016491);voltage-gated potassium channel activity(GO:0005249)	-
HTATSF1	HIV Tat-specific factor 1;HTATSF1;ortholog	RNA binding(GO:0003723)	RNA splicing, via transesterification reactions(GO:0000375);cellular process(GO:0009987);mRNA splicing, via spliceosome(GO:0000398);nitrogen compound metabolic process(GO:0006807)
DNAJC4	DnaJ homolog subfamily C member 4;DNAJC4;ortholog	-	-
SKIDA1	SKI/DACH domain-containing protein 1;SKIDA1;ortholog	-	-
RINL	Ras and Rab interactor-like protein;RINL;ortholog	guanyl-nucleotide exchange factor activity(GO:0005085);protein binding(GO:0005515);small GTPase regulator activity(GO:0005083)	endocytosis(GO:0006897);intracellular protein transport(GO:0006886)
CCNB1	G2/mitotic-specific cyclin-B1;CCNB1;ortholog	kinase activator activity(GO:0019209);protein binding(GO:0005515)	cell cycle(GO:0007049);spermatogenesis(GO:0007283)
ASB3	Ankyrin repeat and SOCS box protein 3;ASB3;ortholog	-	-
PGAM1	Phosphoglycerate mutase 1;PGAM1;ortholog	-	-
STX18	Syntaxin-18;STX18;ortholog	-	cellular process(GO:0009987);vesicle-mediated transport(GO:0016192)
KIF24	Kinesin-like protein KIF24;KIF24;ortholog	microtubule motor activity(GO:0003777)	catabolic process(GO:0009056);cellular component movement(GO:0006928);nitrogen compound metabolic process(GO:0006807);nucleobase-containing compound metabolic process(GO:0006139);phosphate-containing compound metabolic process(GO:0006796)
CTTNBP2NL	CTTNBP2 N-terminal-like protein;CTTNBP2NL;ortholog	-	-
PLAC8L1	PLAC8-like protein 1;PLAC8L1;ortholog	-	-
MIOX	Inositol oxygenase;MIOX;ortholog	oxidoreductase activity(GO:0016491)	carbohydrate metabolic process(GO:0005975)
RAB33B	Ras-related protein Rab-33B;RAB33B;ortholog	GTPase activity(GO:0003924);pyrophosphatase activity(GO:0016462)	catabolic process(GO:0009056);cellular component biogenesis(GO:0044085);exocytosis(GO:0006887);intracellular protein transport(GO:0006886);intracellular signal transduction(GO:0035556);nitrogen compound metabolic process(GO:0006807);nucleobase-containing compound metabolic process(GO:0006139);organelle organization(GO:0006996);phagocytosis(GO:0006909);phosphate-containing compound metabolic proce…
WNT10B	Protein Wnt-10b;WNT10B;ortholog	receptor binding(GO:0005102)	cell differentiation(GO:0030154);cell surface receptor signaling pathway(GO:0007166);nervous system development(GO:0007399);regulation of biological process(GO:0050789);response to stimulus(GO:0050896);single-multicellular organism process(GO:0044707)
VPS4B	Vacuolar protein sorting-associated protein 4B;VPS4B;ortholog	pyrophosphatase activity(GO:0016462)	catabolic process(GO:0009056);cellular process(GO:0009987);cytoskeleton organization(GO:0007010);nitrogen compound metabolic process(GO:0006807);nucleobase-containing compound metabolic process(GO:0006139);phosphate-containing compound metabolic process(GO:0006796)
ALG10	Dol-P-Glc:Glc(2)Man(9)GlcNAc(2)-PP-Dol alpha-1,2-glucosyltransferase;ALG10;ortholog	-	ion transport(GO:0006811)
DIS3L2	DIS3-like exonuclease 2;DIS3L2;ortholog	-	-
TACC1	Transforming acidic coiled-coil-containing protein 1;TACC1;ortholog	-	cellular process(GO:0009987);cytoskeleton organization(GO:0007010);nervous system development(GO:0007399);single-multicellular organism process(GO:0044707)
AGGF1	Angiogenic factor with G patch and FHA domains 1;AGGF1;ortholog	-	-
DPH7	Diphthine methyltransferase;DPH7;ortholog	-	chromatin organization(GO:0006325)
SF3A3	Splicing factor 3A subunit 3;SF3A3;ortholog	RNA binding(GO:0003723)	RNA splicing, via transesterification reactions(GO:0000375);cellular process(GO:0009987);mRNA splicing, via spliceosome(GO:0000398);nitrogen compound metabolic process(GO:0006807)
PARP9	Poly [ADP-ribose] polymerase 9;PARP9;ortholog	-	-
ZSWIM1	Zinc finger SWIM domain-containing protein 1;ZSWIM1;ortholog	-	-
TPGS2	Tubulin polyglutamylase complex subunit 2;TPGS2;ortholog	-	-
SERPINE2	Glia-derived nexin;SERPINE2;ortholog	-	-
ZSWIM3	Zinc finger SWIM domain-containing protein 3;ZSWIM3;ortholog	-	-
MRPS15	28S ribosomal protein S15, mitochondrial;MRPS15;ortholog	-	-
TMEM164	Transmembrane protein 164;TMEM164;ortholog	-	-
TOMM40L	Mitochondrial import receptor subunit TOM40B;TOMM40L;ortholog	transmembrane transporter activity(GO:0022857)	cellular process(GO:0009987);mitochondrial transport(GO:0006839);mitochondrion organization(GO:0007005);protein localization(GO:0008104);protein targeting(GO:0006605)
DNAJC17	DnaJ homolog subfamily C member 17;DNAJC17;ortholog	-	-
TADA2B	Transcriptional adapter 2-beta;TADA2B;ortholog	acetyltransferase activity(GO:0016407);chromatin binding(GO:0003682);transcription cofactor activity(GO:0003712)	biosynthetic process(GO:0009058);cellular process(GO:0009987);chromatin organization(GO:0006325);chromatin remodeling(GO:0006338);nitrogen compound metabolic process(GO:0006807);protein acetylation(GO:0006473);regulation of transcription from RNA polymerase II promoter(GO:0006357)
GPR152	Probable G-protein coupled receptor 152;GPR152;ortholog	G-protein coupled receptor activity(GO:0004930);signal transducer activity(GO:0004871)	regulation of biological process(GO:0050789);response to stimulus(GO:0050896)
CGRRF1	Cell growth regulator with RING finger domain protein 1;CGRRF1;ortholog	-	-
IFIT5	Interferon-induced protein with tetratricopeptide repeats 5;IFIT5;ortholog	RNA binding(GO:0003723)	-
CSTF2	Cleavage stimulation factor subunit 2;CSTF2;ortholog	mRNA binding(GO:0003729)	-
XPA	DNA repair protein complementing XP-A cells;XPA;ortholog	damaged DNA binding(GO:0003684)	DNA repair(GO:0006281);cellular process(GO:0009987);nitrogen compound metabolic process(GO:0006807);organelle organization(GO:0006996);response to stress(GO:0006950)
MRTO4	mRNA turnover protein 4 homolog;MRTO4;ortholog	-	RNA catabolic process(GO:0006401);catabolic process(GO:0009056);cellular component biogenesis(GO:0044085);nitrogen compound metabolic process(GO:0006807);organelle organization(GO:0006996);rRNA metabolic process(GO:0016072)
SYNE2	Nesprin-2;SYNE2;ortholog	-	-
TMEM127	Transmembrane protein 127;TMEM127;ortholog	-	-
ARMC7	Armadillo repeat-containing protein 7;ARMC7;ortholog	-	-
NOD2	Nucleotide-binding oligomerization domain-containing protein 2;NOD2;ortholog	-	-
EPHB2	Ephrin type-B receptor 2;EPHB2;ortholog	protein binding(GO:0005515);signal transducer activity(GO:0004871);transmembrane receptor protein tyrosine kinase activity(GO:0004714)	MAPK cascade(GO:0000165);cell differentiation(GO:0030154);negative regulation of apoptotic process(GO:0043066);regulation of catalytic activity(GO:0050790);regulation of phosphate metabolic process(GO:0019220);response to stimulus(GO:0050896);single-multicellular organism process(GO:0044707);transmembrane receptor protein tyrosine kinase signaling pathway(GO:0007169)
DUSP12	Dual specificity protein phosphatase 12;DUSP12;ortholog	-	-
FAM170B	Protein FAM170B;FAM170B;ortholog	-	-
SIGMAR1	Sigma non-opioid intracellular receptor 1;SIGMAR1;ortholog	-	-
ICOSLG	ICOS ligand;ICOSLG;ortholog	receptor binding(GO:0005102)	cell surface receptor signaling pathway(GO:0007166);cytokine production(GO:0001816);immune response(GO:0006955);regulation of biological process(GO:0050789)
WNT2B	Protein Wnt-2b;WNT2B;ortholog	receptor binding(GO:0005102)	cell differentiation(GO:0030154);cell surface receptor signaling pathway(GO:0007166);nervous system development(GO:0007399);regulation of biological process(GO:0050789);response to stimulus(GO:0050896);single-multicellular organism process(GO:0044707)
WDR61	WD repeat-containing protein 61;WDR61;ortholog	-	-
MSH2	DNA mismatch repair protein Msh2;MSH2;ortholog	damaged DNA binding(GO:0003684);double-stranded DNA binding(GO:0003690);pyrophosphatase activity(GO:0016462)	DNA recombination(GO:0006310);DNA repair(GO:0006281);catabolic process(GO:0009056);meiosis(GO:0007126);nitrogen compound metabolic process(GO:0006807);organelle organization(GO:0006996);phosphate-containing compound metabolic process(GO:0006796);regulation of cell cycle(GO:0051726);regulation of nucleobase-containing compound metabolic process(GO:0019219);reproduction(GO:0000003);response to stre…
UCHL1	Ubiquitin carboxyl-terminal hydrolase isozyme L1;UCHL1;ortholog	cysteine-type peptidase activity(GO:0008234)	cellular process(GO:0009987);cellular protein modification process(GO:0006464)
B3GALT6	Beta-1,3-galactosyltransferase 6;B3GALT6;ortholog	transferase activity, transferring glycosyl groups(GO:0016757)	biosynthetic process(GO:0009058);carbohydrate metabolic process(GO:0005975);cellular process(GO:0009987);protein glycosylation(GO:0006486)
TBP	TATA-box-binding protein;TBP;ortholog	sequence-specific DNA binding transcription factor activity(GO:0003700)	transcription initiation from RNA polymerase II promoter(GO:0006367)
KIAA1462	Junctional protein associated with coronary artery disease;KIAA1462;ortholog	-	-
ASNSD1	Asparagine synthetase domain-containing protein 1;ASNSD1;ortholog	-	-
TRMT5	tRNA (guanine(37)-N1)-methyltransferase;TRMT5;ortholog	methyltransferase activity(GO:0008168)	-
CENPJ	Centromere protein J;CENPJ;ortholog	receptor activity(GO:0004872);transferase activity(GO:0016740)	spermatogenesis(GO:0007283)
PHACTR1	Phosphatase and actin regulator 1;PHACTR1;ortholog	phosphatase regulator activity(GO:0019208);protein binding(GO:0005515)	anatomical structure morphogenesis(GO:0009653);cellular process(GO:0009987);neurological system process(GO:0050877)
XK	Membrane transport protein XK;XK;ortholog	-	-
IDUA	Alpha-L-iduronidase;IDUA;ortholog	hydrolase activity, hydrolyzing O-glycosyl compounds(GO:0004553)
CACNA2D1	Voltage-dependent calcium channel subunit alpha-2/delta-1;CACNA2D1;ortholog	-	-
MRPL2	39S ribosomal protein L2, mitochondrial;MRPL2;ortholog	structural constituent of ribosome(GO:0003735)	biosynthetic process(GO:0009058);cellular process(GO:0009987);mitochondrial translation(GO:0032543)
NECTIN1	Nectin-1;NECTIN1;ortholog	-	-
CENPQ	Centromere protein Q;CENPQ;ortholog	-	-
YTHDF2	YTH domain-containing family protein 2;YTHDF2;ortholog	-	-
NXPE1	NXPE family member 1;NXPE1;ortholog	-	-
SPATA20	Spermatogenesis-associated protein 20;SPATA20;ortholog	-	-
TMEM185B	Transmembrane protein 185B;TMEM185B;ortholog	-	-
ADORA1	Adenosine receptor A1;ADORA1;ortholog	G-protein coupled receptor activity(GO:0004930)
SIGLEC15	Sialic acid-binding Ig-like lectin 15;SIGLEC15;ortholog	-	-
ALG8	Probable dolichyl pyrophosphate Glc1Man9GlcNAc2 alpha-1,3-glucosyltransferase;ALG8;ortholog	transferase activity, transferring glycosyl groups(GO:0016757)	biosynthetic process(GO:0009058);carbohydrate metabolic process(GO:0005975);cellular process(GO:0009987);lipid metabolic process(GO:0006629);protein glycosylation(GO:0006486)
HRASLS2	HRAS-like suppressor 2;HRASLS2;ortholog	-	-
HIBADH	3-hydroxyisobutyrate dehydrogenase, mitochondrial;HIBADH;ortholog	oxidoreductase activity(GO:0016491)	-
LVRN	Aminopeptidase Q;LVRN;ortholog	-	-
SEPSECS	O-phosphoseryl-tRNA(Sec) selenium transferase;SEPSECS;ortholog	-	-
TASP1	Threonine aspartase 1;TASP1;ortholog	peptidase activity(GO:0008233)	cellular amino acid catabolic process(GO:0009063);proteolysis(GO:0006508)
BARHL1	BarH-like 1 homeobox protein;BARHL1;ortholog	sequence-specific DNA binding RNA polymerase II transcription factor activity(GO:0000981)	biosynthetic process(GO:0009058);cellular process(GO:0009987);nervous system development(GO:0007399);nitrogen compound metabolic process(GO:0006807);single-multicellular organism process(GO:0044707)
ARL4D	ADP-ribosylation factor-like protein 4D;ARL4D;ortholog	-	G-protein coupled receptor signaling pathway(GO:0007186)
TBX18	T-box transcription factor TBX18;TBX18;ortholog	sequence-specific DNA binding transcription factor activity(GO:0003700)	regulation of transcription from RNA polymerase II promoter(GO:0006357)
PDCD4	Programmed cell death protein 4;PDCD4;ortholog	-	-
NNT	NAD(P) transhydrogenase, mitochondrial;NNT;ortholog	nucleotide binding(GO:0000166);oxidoreductase activity(GO:0016491)	cellular process(GO:0009987);coenzyme metabolic process(GO:0006732);nitrogen compound metabolic process(GO:0006807);nucleobase-containing compound metabolic process(GO:0006139);phosphate-containing compound metabolic process(GO:0006796)
CHIC2	Cysteine-rich hydrophobic domain-containing protein 2;CHIC2;ortholog	-	-
PDGFRB	Platelet-derived growth factor receptor beta;PDGFRB;ortholog	protein binding(GO:0005515);signal transducer activity(GO:0004871);transmembrane receptor protein tyrosine kinase activity(GO:0004714)	MAPK cascade(GO:0000165);cell differentiation(GO:0030154);negative regulation of apoptotic process(GO:0043066);regulation of catalytic activity(GO:0050790);regulation of phosphate metabolic process(GO:0019220);response to stimulus(GO:0050896);single-multicellular organism process(GO:0044707)
EAF1	ELL-associated factor 1;EAF1;ortholog	-	-
TIGD5	Tigger transposable element-derived protein 5;TIGD5;ortholog	-	-
MTRF1	Peptide chain release factor 1, mitochondrial;MTRF1;ortholog	-	biosynthetic process(GO:0009058);cellular process(GO:0009987);mitochondrial translation(GO:0032543)
MRPS16	28S ribosomal protein S16, mitochondrial;MRPS16;ortholog	structural constituent of ribosome(GO:0003735)	biosynthetic process(GO:0009058);cellular process(GO:0009987);mitochondrial translation(GO:0032543)
HOXA7	Homeobox protein Hox-A7;HOXA7;ortholog	sequence-specific DNA binding transcription factor activity(GO:0003700)	regulation of transcription from RNA polymerase II promoter(GO:0006357)
RGS3	Regulator of G-protein signaling 3;RGS3;ortholog	-	-
ARL6	ADP-ribosylation factor-like protein 6;ARL6;ortholog	-	-
COL25A1	Collagen alpha-1(XXV) chain;COL25A1;ortholog	-	-
SLC9A7	Sodium/hydrogen exchanger 7;SLC9A7;ortholog	cation transmembrane transporter activity(GO:0008324);hydrogen ion transmembrane transporter activity(GO:0015078)	cellular process(GO:0009987);homeostatic process(GO:0042592)
CCNT2	Cyclin-T2;CCNT2;ortholog	kinase regulator activity(GO:0019207);protein kinase activity(GO:0004672)	biosynthetic process(GO:0009058);nitrogen compound metabolic process(GO:0006807);regulation of cell cycle(GO:0051726);regulation of phosphate metabolic process(GO:0019220);regulation of transcription from RNA polymerase II promoter(GO:0006357)
GPR62	Probable G-protein coupled receptor 62;GPR62;ortholog	receptor activity(GO:0004872)	cellular process(GO:0009987)
NCDN	Neurochondrin;NCDN;ortholog	-	-
THUMPD2	THUMP domain-containing protein 2;THUMPD2;ortholog	RNA methyltransferase activity(GO:0008173)	cellular process(GO:0009987);nitrogen compound metabolic process(GO:0006807);tRNA metabolic process(GO:0006399)
LIMK2	LIM domain kinase 2;LIMK2;ortholog	-	-
LY96	Lymphocyte antigen 96;LY96;ortholog	-	-
MUT	Methylmalonyl-CoA mutase, mitochondrial;MUT;ortholog	intramolecular transferase activity(GO:0016866)	-
ZNF330	Zinc finger protein 330;ZNF330;ortholog	-	-
CHCHD2	Coiled-coil-helix-coiled-coil-helix domain-containing protein 2;CHCHD2;ortholog	-	cellular process(GO:0009987);mitochondrion organization(GO:0007005)
SPATS2	Spermatogenesis-associated serine-rich protein 2;SPATS2;ortholog	-	-
PJA1	E3 ubiquitin-protein ligase Praja-1;PJA1;ortholog	-	cellular process(GO:0009987);cellular protein modification process(GO:0006464)
MID1	E3 ubiquitin-protein ligase Midline-1;MID1;ortholog	-	-
UBE2M	NEDD8-conjugating enzyme Ubc12;UBE2M;ortholog	-	-
PARP15	Poly [ADP-ribose] polymerase 15;PARP15;ortholog	-	-
EPOR	Erythropoietin receptor;EPOR;ortholog	receptor activity(GO:0004872)	cellular process(GO:0009987);response to stimulus(GO:0050896)
PCGF1	Polycomb group RING finger protein 1;PCGF1;ortholog	-	regulation of transcription from RNA polymerase II promoter(GO:0006357)
TM2D3	TM2 domain-containing protein 3;TM2D3;ortholog	-	-
GPATCH11	G patch domain-containing protein 11;GPATCH11;ortholog	-	-
TMEM106C	Transmembrane protein 106C;TMEM106C;ortholog	-	-
MRPL2	39S ribosomal protein L37, mitochondrial;MRPL37;ortholog	-	-
NFKB2	Nuclear factor NF-kappa-B p100 subunit;NFKB2;ortholog	-	-
MBLAC2	Metallo-beta-lactamase domain-containing protein 2;MBLAC2;ortholog	hydrolase activity(GO:0016787)	response to toxic substance(GO:0009636)
CAGE1	Cancer-associated gene 1 protein;CAGE1;ortholog	-	-
RPL7L1	60S ribosomal protein L7-like 1;RPL7L1;ortholog	structural constituent of ribosome(GO:0003735)	biosynthetic process(GO:0009058);cellular component biogenesis(GO:0044085);cellular process(GO:0009987);nitrogen compound metabolic process(GO:0006807);rRNA metabolic process(GO:0016072);translation(GO:0006412)
UBE2D4	Ubiquitin-conjugating enzyme E2 D4;UBE2D4;ortholog	ligase activity(GO:0016874)	apoptotic process(GO:0006915);cellular protein modification process(GO:0006464)
KCNAB1	Voltage-gated potassium channel subunit beta-1;KCNAB1;ortholog	oxidoreductase activity(GO:0016491);voltage-gated potassium channel activity(GO:0005249)	-
TRIM26	Tripartite motif-containing protein 26;TRIM26;ortholog	-	-
GAS2L2	GAS2-like protein 2;GAS2L2;ortholog	-	-
CRTC2	CREB-regulated transcription coactivator 2;CRTC2;ortholog	transcription cofactor activity(GO:0003712)	biosynthetic process(GO:0009058);cellular process(GO:0009987);nitrogen compound metabolic process(GO:0006807);regulation of sequence-specific DNA binding transcription factor activity(GO:0051090);regulation of transcription from RNA polymerase II promoter(GO:0006357)

## Sheet: D7_FemaleOnlyDEGs
Gene ID	Gene name	GO Molecular processes	GO Biological Functions
STAT1	Signal transducer and activator of transcription 1-alpha/beta;STAT1;ortholog	sequence-specific DNA binding transcription factor activity(GO:0003700)	JAK-STAT cascade(GO:0007259);cellular defense response(GO:0006968);immune system process(GO:0002376);mesoderm development(GO:0007498);negative regulation of apoptotic process(GO:0043066);regulation of transcription from RNA polymerase II promoter(GO:0006357)
GBP5	Guanylate-binding protein 5;GBP5;ortholog	GTPase activity(GO:0003924);protein binding(GO:0005515)	response to interferon-gamma(GO:0034341)
SLFN5	Schlafen family member 5;SLFN5;ortholog	-	-
DDX60	Probable ATP-dependent RNA helicase DDX60;DDX60;ortholog	-	-
MOV10	Putative helicase MOV-10;MOV10;ortholog	DNA helicase activity(GO:0003678);RNA helicase activity(GO:0003724);endoribonuclease activity(GO:0004521);single-stranded DNA binding(GO:0003697)	DNA replication(GO:0006260);RNA catabolic process(GO:0006401);cell cycle(GO:0007049);mRNA splicing, via spliceosome(GO:0000398);protein metabolic process(GO:0019538);regulation of transcription from RNA polymerase II promoter(GO:0006357);tRNA metabolic process(GO:0006399)
LYPD6	Ly6/PLAUR domain-containing protein 6;LYPD6;ortholog	-	-
DDX58	Probable ATP-dependent RNA helicase DDX58;DDX58;ortholog	-	-
TRANK1	TPR and ankyrin repeat-containing protein 1;TRANK1;ortholog	-	-
ZCCHC2	Zinc finger CCHC domain-containing protein 2;ZCCHC2;ortholog	-	-
NLRC5	Protein NLRC5;NLRC5;ortholog	-	-
PKHD1	Fibrocystin;PKHD1;ortholog	-	-
IL7R	Interleukin-7 receptor subunit alpha;IL7R;ortholog	receptor activity(GO:0004872)	cellular process(GO:0009987);response to stimulus(GO:0050896)
IFIT2	Interferon-induced protein with tetratricopeptide repeats 2;IFIT2;ortholog	RNA binding(GO:0003723)
RNF213	E3 ubiquitin-protein ligase RNF213;RNF213;ortholog	ubiquitin-protein ligase activity(GO:0004842)	catabolic process(GO:0009056);cellular process(GO:0009987);cellular protein modification process(GO:0006464);proteolysis(GO:0006508)
GALNT14	Polypeptide N-acetylgalactosaminyltransferase 14;GALNT14;ortholog	-	-
PARP9	Poly [ADP-ribose] polymerase 9;PARP9;ortholog	-	-
ENG	Endoglin;ENG;ortholog	receptor activity(GO:0004872)	cellular process(GO:0009987)
IFIT5	Interferon-induced protein with tetratricopeptide repeats 5;IFIT5;ortholog	RNA binding(GO:0003723)
APOL6	Apolipoprotein L6;APOL6;ortholog	lipid binding(GO:0008289)
IFI16	Gamma-interferon-inducible protein 16;IFI16;ortholog	sequence-specific DNA binding transcription factor activity(GO:0003700)	regulation of transcription from RNA polymerase II promoter(GO:0006357);response to stimulus(GO:0050896)
EIF2AK2	Interferon-induced, double-stranded RNA-activated protein kinase;EIF2AK2;ortholog	protein kinase activity(GO:0004672)	immune system process(GO:0002376);mitosis(GO:0007067);response to stress(GO:0006950);translation(GO:0006412)
PARP14	Poly [ADP-ribose] polymerase 14;PARP14;ortholog	-	-
FAM92B	Protein FAM92B;FAM92B;ortholog	-	-
RERE	Arginine-glutamic acid dipeptide repeats protein;RERE;ortholog	DNA binding(GO:0003677);RNA polymerase II transcription factor binding transcription factor activity(GO:0001076);transcription cofactor activity(GO:0003712)	biosynthetic process(GO:0009058);cellular process(GO:0009987);nitrogen compound metabolic process(GO:0006807)
TRPV6	Transient receptor potential cation channel subfamily V member 6;TRPV6;ortholog	cation channel activity(GO:0005261)	cellular process(GO:0009987)
PARP15	Poly [ADP-ribose] polymerase 15;PARP15;ortholog	-	-
TRIM26	Tripartite motif-containing protein 26;TRIM26;ortholog	-	-
TRAT1	T-cell receptor-associated transmembrane adapter 1;TRAT1;ortholog	-	-

## Sheet: D30_FemaleOnlyDEGs
Gene ID	Gene name	GO Molecular processes	GO Biological Functions
VCAN	Versican core protein;VCAN;ortholog	-	nervous system development(GO:0007399);single-multicellular organism process(GO:0044707);skeletal system development(GO:0001501)
CTSW	Cathepsin W;CTSW;ortholog	cysteine-type peptidase activity(GO:0008234)	catabolic process(GO:0009056);cellular process(GO:0009987);proteolysis(GO:0006508)
